# Supplementary material for: The Physicochemical Characterization and In Vitro Digestibility of Maple Sugar Sand and Downgraded Maple Syrups
Source: Foods. 2023 Sep 22;12(19):3528. doi: 10.3390/foods12193528 (PMC10572138; doi:10.3390/foods12193528)
Supplement: Supplementary file 1 [file foods-12-03528-s001.zip]

Archive with 1 entries (1 files):
- foods-2598345-supplementary.pdf
